# Supplementary material for: Contribution of Magnetic Resonance Imaging Studies to the Understanding of Cerebral Malaria Pathogenesis
Source: Pathogens. 2024 Nov 27;13(12):1042. doi: 10.3390/pathogens13121042 (PMC11728472; doi:10.3390/pathogens13121042)
Supplement: Supplementary file 1 [file pathogens-13-01042-s001.zip]

Archive with 1 entries (1 files):
- pathogens-3304628-supplementary.pdf
